# Supplementary material for: Exploration on the Enhancement of Detoxification Ability of Zearalenone and Its Degradation Products of Aspergillus niger FS10 under Directional Stress of Zearalenone
Source: Toxins (Basel). 2021 Oct 12;13(10):720. doi: 10.3390/toxins13100720 (PMC8537726; doi:10.3390/toxins13100720)
Supplement: Supplementary file 1 [file toxins-13-00720-s001.zip]

Archive with 1 entries (1 files):
- toxins-1345399-Supple.pdf
